# Supplementary material for: Performance of ChatGPT on the Situational Judgement Test—A Professional Dilemmas–Based Examination for Doctors in the United Kingdom
Source: JMIR Med Educ. 2023 Aug 7;9:e48978. doi: 10.2196/48978 (PMC10442724; doi:10.2196/48978)
Supplement: Multimedia Appendix 3 [file mededu_v9i1e48978_app3.xlsx]

## Sheet: Sheet1
Q type (1=rating; 2=MCQ, 3=ranking)	Question #	ChatGPT score	Total possible score	GMC domain(s)
1	1	15	17	1,2,3,4
1	2	7	11	1,3,4
1	3	8	15	2,3,4		Domain 1 = Knowledge Skills and Performance
1	4	9	12	2,3		Domain 2 = Safety and Quality
1	5	11	14	3,4		Domain 3 = Communication, Partnership and Teamwork
1	6	9	11	3		Domain 4 = Maintaining Trust
1	7	9	11	1,2,3
1	8	13	15	1,2,3,4
1	9	9	11	1,2
1	10	9	16	2,3
1	11	8	11	2,3,4
1	12	12	14	3,4
1	13	11	14	1,2,3,4
1	14	11	14	2,3
1	15	11	14	1,2,3,4
1	16	14	16	1,2,3,4
1	17	19	22	1,2,3
1	18	12	15	2,3,4
2	19	4	12	1,2,3
2	20	4	12	3,4
2	21	8	12	3
2	22	12	12	2,3
2	23	4	12	3
2	24	12	12	3,4
2	25	8	12	2,3,4
2	26	8	12	3
2	27	4	12	3,4
2	28	8	12	2,3
2	29	8	12	2,3
2	30	8	12	1,3,4
2	31	8	12	2,3
2	32	4	12	2,3,4
2	33	8	12	2,3,4
2	34	12	12	3,4
2	35	8	12	2,3,4
2	36	12	12	1,3
2	37	4	12	2,3
2	38	12	12	2,3
2	39	8	12	3,4
2	40	8	12	1,3,4
3	41	18	20	2
3	42	18	20	3
3	43	20	20	3,4
3	44	18	20	1,4
3	45	14	20	2,3
3	46	18	20	3,4
3	47	16	20	2,3
3	48	14	20	3,4
3	49	16	20	1,3
3	50	14	20	1,3
3	51	16	20	3,4
3	52	16	20	3
3	53	16	20	1,2
3	54	20	20	2,3
3	55	18	20	1,3
3	56	16	20	3
3	57	10	20	1,2,3
3	58	16	20	1,2
3	59	16	20	2,3
3	60	14	20	2,3
3	61	16	20	3
3	62	14	20	1,3
3	63	16	20	3,4
3	64	18	20	1,2
3	65	18	20	2
3	66	18	20	3
3	67	18	20	1,2,3
3	68	12	20	3
3	69	12	20	3
3	70	16	20	2,3
3	71	16	20	1,2
3	72	16	20	3,4
3	73	16	20	2,3
3	74	16	20	4
3	75	14	20	1,3
